# Supplementary material for: Deletion of Col15a1 Modulates the Tumour Extracellular Matrix and Leads to Increased Tumour Growth in the MMTV-PyMT Mouse Mammary Carcinoma Model
Source: Int J Mol Sci. 2021 Sep 15;22(18):9978. doi: 10.3390/ijms22189978 (PMC8467152; doi:10.3390/ijms22189978)
Supplement: Supplementary file 1 [file ijms-22-09978-s001.zip]

Archive with 1 entries (1 files):
- ijms-1292048-supplementary.pdf
